# Supplementary material for: Genomic Analyses of Acute Flaccid Myelitis Cases among a Cluster in Arizona Provide Further Evidence of Enterovirus D68 Role
Source: mBio. 2019 Jan 22;10(1):e02262-18. doi: 10.1128/mBio.02262-18 (PMC6343034; doi:10.1128/mBio.02262-18)
Supplement: TABLE S1 [file mBio.02262-18-st001.xlsx]

## Sheet: Table S1. metagenomic
S1 Table. RNA and DNA metagenomic results from three analysis tools. For MetaSeq the top five hits at >0.1% of the total signature hits after removal of human reads are listed, for GOTTCHA, the top five hits of the bacterial and viral databases with >100 reads are listed, and for MetaPhlAn, the top five or all hits of the marker library at >1.0% of all hits are listed (minus hits to plant viruses…
	CSF samples				NP swab samples
Patient	Sample	MetaSeq	GOTTCHA	MetaPhlAn	Sample	MetaSeq	GOTTCHA	MetaPhlAn
		Top 5 hits at >0.1% of data minus human	Top 5 hits in abundance w >100 reads	Hits >0.1%		Top 5 hits at >0.1% of database minus human	Top 5 hits in abundance with >100 reads from bacterial and viral dbs	Top 5 Hits >0.1%
1	48135	Micrococcus luteus, Propionibacterium acnes, Acinetobacter guillouiae	HERV-K	HERV-K	48136	No hits	HERV-K, HHV-6A	HERV-K, insect symbiont
1					48136 DNA	(Human herpesvirus 1)	HERV-K	HERV-K
2	48138	Micrococcus luteus, Alphapapillomavirus 9, Propionibacterium acnes, Waddlia chondrophila	HERV-K, HHV-6A	HERV-K, woolly monkey sarcoma virus	48137	Staphylococcus epidermidis, Bacillus coagulans, Thermoanaerobacterium thermosaccharolyticum, Haemophilus influenzae, Alicyclobacillus acidocaldarius	HERV-K, Staphylococcus epidermidis	HERV-K, Enterococcus cecorum, Alicyclobacillus
3	48143	Micrococcus luteus, Propionibacterium acnes, Acinetobacter guillouiae	HERV-K	HERV-K	48145	Veillonella parvula, Streptococcus parasanguinis, S. salivarius, Atopobium parvulum, Prevotella melaninogenica	Veillonella parvula, HERV-K, Streptococcus parasanguinis, S. salivarius, Atopobium parvulum	Streptococcus parasanguinis, S. salivarius, HERV-K, Veillonella sp., V. atypica
3					48145 DNA	(Streptococcus salivarius)	HERV-K, Streptococcus parasanguinis, S. salivarius, Veillonella parvula, Rothia mucilaginosa,	Veillonella sp., HERV-K, Streptococcus parasanguinis, S. salivarius, Rothia mucilaginosa
4	48127	Micrococcus luteus	HERV-K	HERV-K
4	48127 DNA	(Human herpesvirus 1)		HERV-K, Granulicatella, Streptococcus mitis, Gemella
5	48130	Micrococcus luteus, Acinetobacter guillouiae	HERV-K	HERV-K, insect symbiont
6	48124	Micrococcus luteus, Acinetobacter guillouiae, Propionibacterium acnes, Staphylococcus epidermidis, Acinetobacter baumannii	HERV-K	HERV-K
7	48134	Micrococcus luteus, Propionibacterium acnes	HERV-K	HERV-K	48132	Veillonella parvula, Haemophilus parainfluenzae, Fusobacterium nucleatum, Capnocytophaga ochracea	HERV-K, Haemophilus parainfluenzae	Abelson murine leukemia virus, Veillonella, Capnocytophaga
8	48125	Micrococcus luteus	HERV-K	HERV-K
8	48125 DNA	(Human herpesvirus 1)	HERV-K	HERV-K, Granulicatella, Streptococcus mitis, Gemella
9	48131	Micrococcus luteus, Acinetobacter guillouiae, Staphylococcus epidermidis, Propionibacterium acnes	HERV-K	HERV-K
10	48140	Micrococcus luteus	HERV-K	HERV-K	48139	Prevotella melaninogenica, Fusobacterium nucleatum, Veillonella parvula, Streptococcus parasanguinis, S. mitis	Prevotella melaninogenica, Fusobacterium nucleatum, Veillonella parvula, Streptococcus mitis, S. parasanguinis	Veillonella sp., Prevotella pallens, P. histicola, Prevotella sp., V. atypica
11	48148	Micrococcus luteus, Propionibacterium acnes, Acinetobacter guillouiae, Staphylococcus epidermidis	HERV-K	HERV-K	48147	Veillonella parvula, Streptococcus salivarius, S. mitis, S. parasanguinis, S. pneumoniae	HERV-K, Veillonella parvula, Streptococcus salivarius, S. mitis, S. parasanguinis	Streptococcus sp., Dolosigranulum pigrum, HERV-K, Veillonella atypica
11					48147 DNA	(Streptococcus salivarius)	HERV-K, Veillonella parvula, Streptococcus salivarius, S. parasanguinis, Rothia mucilaginosa	Streptococcus sp., HERV-K, Streptococcus mitis, Dolosigranulum pigrum, Veillonella sp.
	Extraction blank negative control	Micrococcus luteus, Candida parapsilosis, Propionibacterium acnes, Acinetobacter guillouiae, Saccharomyces cerevisiae, Homo sapiens	Micrococcus luteus	Saccharomyces cerevisiae
